# Supplementary material for: HuBMAPR: an R client for the HuBMAP data portal
Source: Bioinform Adv. 2025 Mar 10;5(1):vbaf048. doi: 10.1093/bioadv/vbaf048 (PMC11985162; doi:10.1093/bioadv/vbaf048)
Supplement: vbaf048_Supplementary_Data [file vbaf048_supplementary_data.zip]

Archive with 1 entries (1 files):
- HuBMAPR_supplementary_material .pdf
